# Supplementary material for: Association of vitreous vitamin C depletion with diabetic macular ischemia in proliferative diabetic retinopathy
Source: PLoS One. 2019 Jun 19;14(6):e0218433. doi: 10.1371/journal.pone.0218433 (PMC6583975; doi:10.1371/journal.pone.0218433)
Supplement: S2 Table — (XLSX) [file pone.0218433.s003.xlsx]

## Sheet: Dataset of the patients
Patient No.	Sex	Age	Dx	Serum	AQ	VT	DM	HTN	HbA1c	Prev PRP	NVE+	Membrane	Vitreous hemorrhage	Macular ischemia (0-5)
1	M	61	PDR	14.2449	41.1193	34.7912	+	-	8.3	1	1	1	0	2
2	F	61	PDR	2.06578	31.5101	65.7742	+	-	6.1	1	1	0	1	1
3	F	51	PDR	8.77588	11.6729	6.48421	+	+	10.4	1	1	1	1	2
4	F	60	PDR	11.0606	5.62187	15.1778	+	-	9.5	1	1	0	1	1
5	F	57	PDR	7.45462	3.55409	7.16857	+	-	7.7	1	1	0	1	4
6	M	58	PDR	3.43576	31.6574	10.6108	+	-	7.7	1	1	1	0	2
7	F	55	PDR	17.7665	4.37679	9.66333	+	-	8.9	1	1	1	0	1
8	F	72	PDR	1.13543	16.0695	23.4446	+	+	7	0	0	1	1	1
9	F	63	PDR	1.13543	1.87716	2.02969	+	-	8.6	1	1	1	0	4
10	M	66	PDR	1.13543	1.6303	4.1129	+	-	10.5	0	0	0	1	3
11	M	53	PDR	8.47786	31.1062	8.4554	+	+	10	1	1	0	1	4
12	M	67	PDR	1.13543	8.39268	10.3616	+	+	7	1	1	1	0	2
13	F	57	PDR	4.81183	4.26521	2.49012	+	-	9.6	1	1	1	0	3
14	F	61	PDR	1.13543	24.546	4.16392	+	+	7	0	1	0	1	3
15	M	41	PDR	7.21944	7.90811	7.71035	+	-	7.4	1	1	1	1	3
16	M	50	PDR	1.13543	2.68591	5.61863	+	-	7.3	1	1	0	1	2
17	F	71	PDR	8.02138	1.50122	91.5695	+	-	7.7	0	0	1	0	1
18	M	52	PDR	7.24829	17.8777	67.9069	+	-	9.3	1	0	0	0	2
19	F	81	PDR	2.32225	1.86922	1.91653	+	+	7	0	0	1	0	3
20	M	71	PDR	0.614829	3.12974	2.2712	+	+	8.2	0	0	1	0	3
21	F	78	ERM	7.47005	43.1148	330.862	-	+
22	M	69	ERM	9.99063	128.117	309.172	-	+
23	F	68	ERM	13.4848	3.41708	133.826	-	-
24	F	71	ERM	7.47005	8.85231	84.3207	-	+
25	M	77	ERM	50.7005	158.411	331.059	-	+
26	F	71	ERM	52.1597	289.256	495.49	-	+
27	F	73	ERM	12.521	124.02	171.355	-	-
28	F	61	ERM	7.64643	85.0122	338.59	-	+
29	M	69	ERM	2.99406	48.2928	399.848	-	+
30	F	63	ERM	2.60468	4.21852	154.539	-	+
31	F	67	ERM	7.56451	10.1082	181.554	-	+
32	F	72	ERM	9.94721	17.0594	108.52	-	+
33	F	61	ERM	3.37553	104.508	108.463	-	-
34	M	72	ERM	41.3243	70.5085	198.301	-	+
35	F	64	ERM	6.14829	22.3527	101.996	-	-
36	F	59	ERM	11.6207	0	0.223284	-	-
37	F	62	ERM	8.80339	0.65657	1.21046	-	+
38	F	61	ERM	5.5126	0	3.6225	-	-
39	F	66	ERM	10.0148	2.29889	0	-	-
40	F	63	ERM	11.7315	0	0.612509	-	-
